# Supplementary material for: A Novel Pathogenic Variant Identified in HIKESHI-Related Hypomyelinating Leukodystrophy Disrupts Heat Shock Response in iPSCs
Source: Int J Mol Sci. 2025 Jun 24;26(13):6037. doi: 10.3390/ijms26136037 (PMC12250047; doi:10.3390/ijms26136037)
Supplement: Supplementary file 1 [file ijms-26-06037-s001.zip]

Archive with 1 entries (1 files):
- ijms-3688973-supplementary.pdf
